# Supplementary material for: Identification and analysis of Chrysanthemum nankingense NAC transcription factors and an expression analysis of OsNAC7 subfamily members
Source: PeerJ. 2021 May 26;9:e11505. doi: 10.7717/peerj.11505 (PMC8164415; doi:10.7717/peerj.11505)
Supplement: Supplemental Information 7 [file peerj-09-11505-s007.xlsx]

## Sheet: Supplementary Table. 1
Supplementary Table 1 Results of subcellular localization and transmembrane analysis
Group	subfamily	Seq name	Length	Subcellular localization			Transmembrane analysis(TMHMM)
				Predicted by Neural Nets - Extracellular (Secreted) with score	Integral Prediction of protein location: Extracellular (Secreted) with score	Integral Prediction of protein location: Nuclear with score	transmembrane (bp)	inside (bp)	outside (bp)
Group2	ANAC063	CHR00037536RA	357	1	2.6	\	\	\	1-357
	ANAC063	CHR00086687RA	135	1	2.4	\	\	\	1-135
	ANAC063	CHR00022208RA	359	1	2.5	\	\	\	1-359
	ONAC003	CHR00091610RA	318	1	2.5	\	\	\	1-318
	ONAC003	CHR00043154RA	264	1	\	7.2	\	\	1-264
	ONAC003	CHR00031918RA	474	0.9	2.7	\	\	\	1-474
	ONAC003	CHR00031921RA	259	1	\	7.2	\	\	1-259
	ONAC003	CHR00055854RA	475	0.9	2.9	\	\	\	1-475
	ONAC003	CHR00030145RA	457	1	\	7.6	\	\	1-457
	ANAC077	CHR00028332RA	277	1	\	7.2	\	\	1-277
	ANAC077	CHR00015109RA	191	1	2.4	\	\	\	1-191
	ANAC077	CHR00008843RA	298	0.9	2.5	\	\	\	1-298
	unclassified1	CHR00045488RA	436	1	2.8	\	\	\	1-436
	unclassified1	CHR00035714RA	124	1	2.5	\	\	\	1-124
	unclassified1	CHR00007511RA	466	0.9	2.7	\	\	\	1-466
	unclassified1	CHR00007510RA	637	0.9	2.7	\	\	\	1-637
	unclassified1	CHR00035414RA	556	1	2.9	\	\	\	1-556
	unclassified1	CHR00061886RA	464	1	2.8	\	\	\	1-464
	unclassified1	CHR00045375RA	174	1	\	8.4	\	\	1-174
	unclassified1	CHR00045380RA	456	1	3.1	\	\	\	1-456
	unclassified1	CHR00045378RA	318	1	2.9	\	\	\	1-318
	unclassified1	CHR00036987RA	172	1	2.9	\	\	\	1-172
	unclassified1	CHR00036993RA	352	1	2.5	\	\	\	1-352
	unclassified1	CHR00036983RA	216	1	\	8.8	\	\	1-216
	unclassified1	CHR00055754RA	692	1	2.7	\	\	\	1-692
	unclassified1	CHR00055752RA	603	1	2.9	\	\	\	1-603
	unclassified1	CHR00058006RA	159	1	\	8.4	\	1-159	\
	unclassified1	CHR00058005RA	324	1	2.8	\	\	\	1-324
	unclassified1	CHR00049091RA	121	1	\	7	\	1-121	\
	unclassified1	CHR00036356RA	467	1	2.7	\	\	\	1-467
	unclassified1	CHR00020008RA	140	1	2.3	\	\	\	1-140
	unclassified1	CHR00079376RA	439	1	2.6	\	\	\	1-439
	unclassified1	CHR00069731RA	139	1	\	8.6	\	\	1-139
	unclassified1	CHR00088453RA	693	1	2.6	\	\	\	1-693
	unclassified1	CHR00069734RA	267	0.9	3	\	\	\	1-267
	unclassified1	CHR00024058RA	413	1	2.7	\	\	\	1-413
	unclassified1	CHR00085929RA	309	1	3.1	\	\	\	1-309
	unclassified1	CHR00089260RA	466	1	3	\	\	\	1-466
	unclassified1	CHR00024060RA	450	1	2.8	\	\	\	1-450
	unclassified1	CHR00053493RA	382	1	2.3	\	\	\	1-382
	ONAC001	CHR00074451RA	138	1	\	8.5	\	\	1-138
	ONAC001	CHR00001808RA	148	0.9	2.7	\	\	\	1-148
Group1	OsNAC7	CHR00003673RA	353	1	\	7.4	\	\	1-353
	OsNAC7	CHR00009966RA	263	1	\	9.1	\	\	1-263
	OsNAC7	CHR00027311RA	149	1	\	9	\	\	1-149
	OsNAC7	CHR00042500RA	396	1	\	8.8	\	\	1-396
	OsNAC7	CHR00020838RA	380	1	\	8.7	\	\	1-380
	OsNAC7	CHR00073261RA	216	1	\	9.1	\	\	1-216
	OsNAC7	CHR00048081RA	371	1	\	8.7	\	\	1-371
	OsNAC7	CHR00043953RA	358	1	\	8.8	\	\	1-358
	OsNAC7	CHR00026420RA	327	1	\	8.5	\	\	1-327
	OsNAC7	CHR00032377RA	175	1	\	8.8	\	\	1-175
	OsNAC7	CHR00043175RA	203	1	\	8.9	\	\	1-203
	OsNAC7	CHR00069684RA	394	1	\	8.8	\	\	1-394
	NAC1	CHR00041844RA	303	1	\	8.9	\	\	1-303
	NAC1	CHR00050932RA	324	1	\	8.8	\	\	1-324
	NAC1	CHR00036664RA	232	1	3.1	\	\	\	1-232
	NAC1	CHR00082782RA	169	0.9	\	8.8	\	\	1-169
	NAC1	CHR00074235RA	281	1	\	8.5	\	\	1-281
	NAM	CHR00020260RA	239	1	\	8.9	\	\	1-239
	NAM	CHR00005907RA	306	1	\	8.7	\	\	1-306
	NAM	CHR00002389RA	350	1	\	8.7	\	\	1-350
	NAM	CHR00072064RA	364	1	\	6.9	\	\	1-364
	NAM	CHR00042231RA	355	1	\	8.7	\	\	1-355
	NAM	CHR00043105RA	332	1	\	9	\	\	1-332
	NAM	CHR00089784RA	320	1	\	7.9	\	\	1-320
	NAM	CHR00023476RA	406	1	\	8.8	\	\	1-406
	NAM	CHR00012770RA	339	1	\	8.4	\	\	1-339
	ANAC077	CHR00025711RA	171	1	\	8.8	\	\	1-171
	ANAC077	CHR00053198RA	188	1	\	8.8	\	\	1-188
	ANAC077	CHR00088969RA	199	1	\	8.8	\	\	1-199
	ANAC011	CHR00051746RA	246	1	\	8.8	\	\	1-246
	ANAC011	CHR00055022RA	271	1	\	6.1	\	\	1-271
	ANAC011	CHR00063731RA	628	0.9	3.1	\	\	\	1-628
	ANAC011	CHR00060894RA	314	1	\	8.9	\	\	1-314
	ANAC011	CHR00085163RA	233	1	\	8.9	\	\	1-233
	ANAC011	CHR00056274RA	599	0.9	2.9	\	\	\	1-599
	OsNAC8	CHR00019831RA	434	0.9	2.7	\	382-404	405-434	1-381
	TIP	CHR00067396RA	204	1	\	8.7	\	\	1-204
	TIP	CHR00051526RA	562	1	2.5	\	543-560	561-562	1-542
	TIP	CHR00044216RA	548	1	2.6	\	529-547	548-548	1-528
	TIP	CHR00041588RA	148	1	\	9.1	\	\	1-148
	TIP	CHR00009869RA	399	1	3.1	\	\	\	1-399
	NAC2	CHR00063479RA	303	0.9	\	6.2	\	\	1-303
	NAC2	CHR00014912RA	449	0.9	2.5	\	419-441	442-449	1-418
	NAC2	CHR00003169RA	545	0.9	\	7.4	517-539	540-545	1-516
	NAC2	CHR00003170RA	387	1	\	8.7	\	\	1-387
	NAC2	CHR00021593RA	477	0.9	2.5	\	\	\	1-477
	NAC2	CHR00057939RA	408	1	\	6	\	\	1-408
	NAC2	CHR00089997RA	279	1	2.6	\	\	\	1-279
	NAC2	CHR00083809RA	389	1	\	5.9	\	\	1-389
	NAC2	CHR00061617RA	386	1	\	6.1	\	\	1-386
	NAC2	CHR00061621RA	622	0.9	2.5	\	\	\	1-622
	NAC2	CHR00052993RA	177	1	\	8.8	\	\	1-177
	ONAC022	CHR00056910RA	262	0.9	\	8.4	\	\	1-262
	ONAC022	CHR00047575RA	173	0.9	\	8.7	\	\	1-173
	ONAC022	CHR00044976RA	190	0.9	\	8.9	\	\	1-190
	ONAC022	CHR00081941RA	393	1	3	\	\	\	1-393
	ONAC022	CHR00067045RA	96	0.9	\	8.9	\	\	1-96
	ONAC022	CHR00093234RA	277	0.9	2.5	\	\	\	1-277
	TERN	CHR00076244RA	190	1	\	8.6	\	\	1-190
	TERN	CHR00035576RA	254	1	\	7.1	\	\	1-254
	TERN	CHR00068054RA	190	1	\	8.6	\	\	1-190
	TERN	CHR00012660RA	263	1	\	8.3	\	\	1-263
	TERN	CHR00030137RA	212	1	\	7.1	\	\	1-212
	ONAC022	CHR00048775RA	333	1	\	8.8	\	\	1-333
	ONAC022	CHR00056499RA	338	1	\	8.9	\	\	1-338
	ONAC022	CHR00026601RA	290	1	\	8.7	\	\	1-290
	ONAC022	CHR00026602RA	290	1	\	8.7	\	\	1-290
	ONAC022	CHR00069706RA	341	1	\	8.8	\	\	1-341
	ONAC022	CHR00082139RA	273	1	\	8	\	\	1-273
	ONAC022	CHR00059356RA	561	1	\	7.2	\	\	1-561
	SENU5	CHR00035832RA	263	1	\	8.8	\	\	1-263
	SENU5	CHR00035830RA	264	1	\	8.8	\	\	1-264
	SENU5	CHR00010159RA	237	1	\	8.9	\	\	1-237
	SENU5	CHR00030641RA	139	1	2.9	\	\	\	1-139
	SENU5	CHR00013950RA	386	0.9	2.4	\	\	\	1-386
	SENU5	CHR00068841RA	199	1	\	8.8	\	\	1-199
	SENU5	CHR00046540RA	249	1	\	9	\	\	1-249
	NAP	CHR00054882RA	283	1	\	9.1	\	\	1-283
	NAP	CHR00039308RA	307	1	\	9.1	\	\	1-307
	NAP	CHR00012168RA	323	0.9	\	9	\	\	1-323
	NAP	CHR00079141RA	330	1	\	8.9	\	\	1-330
	NAP	CHR00089563RA	261	1	\	9.1	\	\	1-261
	NAP	CHR00087383RA	156	1	\	9	12-31	1-11	32-156
	NAP	CHR00087382RA	114	1	\	9	\	\	1-114
	NAP	CHR00057945RA	245	1	\	8.8	\	\	1-245
	AtNAC3	CHR00016173RA	267	1	\	8.2	\	\	1-267
	AtNAC3	CHR00039306RA	152	1	\	9.1	\	\	1-152
	AtNAC3	CHR00089562RA	334	1	\	8.9	\	\	1-334
	ATAF	CHR00002022RA	287	1	\	9.1	\	\	1-287
	ATAF	CHR00045168RA	261	1	\	8.9	\	\	1-261
	unclassified2	CHR00039885RA	295	1	\	7.9	\	\	1-295
	unclassified2	CHR00039887RA	304	1	\	8.6	\	\	1-304
	unclassified2	CHR00039888RA	306	1	\	9	\	\	1-306
	unclassified2	CHR00039886RA	158	1	\	8.9	\	\	1-158
	unclassified2	CHR00081339RA	306	1	\	8.2	\	\	1-306
	unclassified2	CHR00081338RA	222	1	\	7.9	\	\	1-222
	unclassified2	CHR00081337RA	201	1	\	8.8	\	\	1-201
	unclassified2	CHR00058150RA	167	1	\	8.8	\	1-167	\
	unclassified2	CHR00058147RA	239	1	\	9	\	\	1-239
	unclassified2	CHR00041485RA	285	1	\	8.9	\	\	1-285
	unclassified2	CHR00041487RA	290	1	\	9	\	\	1-290
	unclassified2	CHR00041483RA	282	1	\	8.3	\	\	1-282
	unclassified2	CHR00074006RA	224	0.9	\	8.9	198-220	221-224	1-197
	unclassified2	CHR00074005RA	269	1	\	8.8	\	\	1-269
	unclassified2	CHR00074007RA	237	0.9	\	8.9	\	\	1-237
	unclassified2	CHR00074004RA	68	1	\	8.8	\	\	1-68
	unclassified2	CHR00093217RA	322	0.9	\	8.4	56-78	1-55	79-322
	unclassified2	CHR00093218RA	126	1	\	9.1	\	\	1-126
	unclassified2	CHR00058508RA	235	1	\	8.4	\	\	1-235
	unclassified2	CHR00058504RA	314	1	\	8.7	\	\	1-314
	unclassified2	CHR00058506RA	233	1	\	9	\	\	1-233
