# Supplementary material for: Identification and analysis of Chrysanthemum nankingense NAC transcription factors and an expression analysis of OsNAC7 subfamily members
Source: PeerJ. 2021 May 26;9:e11505. doi: 10.7717/peerj.11505 (PMC8164415; doi:10.7717/peerj.11505)
Supplement: Supplemental Information 9 [file peerj-09-11505-s009.xls]

## Sheet: CHR00069684-RA
Sample Name	Target Name	Cт1	Sample Name	Target Name	Cт2	Difference value （Cт1-Cт2）	Average value（Cт1-Cт2）	Difference value	Evaluation	Average value	Variance
CK4	69684	29.174	CK4	actin	19.9168	9.25722	9.04035	0.216869	0.860431	1.008	0.156103
CK4	69684	29.1904	CK4	actin	20.1387	9.05174		0.0113965	0.992132
CK4	69684	29.2997	CK4	actin	20.4877	8.81208		-0.228266	1.17143
PEG1H-3	69684	26.8364	PEG1H-3	actin	18.8597	7.97672	8.13286	-1.06363	2.09018	1.88318	0.204511
PEG1H-3	69684	27.0304	PEG1H-3	actin	18.8993	8.13106		-0.909286	1.87812
PEG1H-3	69684	27.0281	PEG1H-3	actin	18.7373	8.29081		-0.749536	1.68125
PEG4H-3	69684	27.5941	PEG4H-3	actin	20.9321	6.66198	6.63093	-2.37837	5.19948	5.34679	0.748202
PEG4H-3	69684	27.7662	PEG4H-3	actin	20.9534	6.81285		-2.22749	4.6832
PEG4H-3	69684	27.7113	PEG4H-3	actin	21.2933	6.41796		-2.62239	6.15769
PEG8H-3	69684	28.1212	PEG8H-3	actin	19.9711	8.15006	8.04847	-0.890289	1.85355	1.99184	0.135138
PEG8H-3	69684	28.1692	PEG8H-3	actin	20.1277	8.04152		-0.998833	1.99838
PEG8H-3	69684	28.2993	PEG8H-3	actin	20.3454	7.95385		-1.0865	2.12359
PEG12H-2	69684	30.1559	PEG12H-2	actin	20.8949	9.26094	9.44553	0.220589	0.858215	0.758302	0.086565
PEG12H-2	69684	30.4599	PEG12H-2	actin	20.9169	9.54305		0.502697	0.705786
PEG12H-2	69684	30.6383	PEG12H-2	actin	21.1057	9.53262		0.492271	0.710905
PEG24H-2	69684	31.8862	PEG24H-2	actin	19.3313	12.5549	12.3487	3.51455	0.0875013	0.101693	0.0152137
PEG24H-2	69684	31.4594	PEG24H-2	actin	19.0946	12.3648		3.32449	0.0998223
PEG24H-2	69684	31.7142	PEG24H-2	actin	19.5878	12.1265		3.08613	0.117756
PEG36H-2	69684	32.7044	PEG36H-2	actin	21.4143	11.2901	11.2737	2.24974	0.210262	0.215512	0.0431178
PEG36H-2	69684	32.9178	PEG36H-2	actin	21.365	11.5528		2.51244	0.175259
PEG36H-2	69684	32.4871	PEG36H-2	actin	21.509	10.9781		1.9378	0.261014
NaCL1H-2	69684	30.5042	NaCL1H-2	actin	20.2533	10.2509	10.233	1.21051	0.432117	0.437957	0.0248125
NaCL1H-2	69684	30.4033	NaCL1H-2	actin	20.0997	10.3037		1.26332	0.416586
NaCL1H-2	69684	30.4976	NaCL1H-2	actin	20.3531	10.1445		1.10417	0.465169
NaCL4H-2	69684	27.4593	NaCL4H-2	ACTIN	19.8601	7.59923	7.38402	-1.44112	2.71531	3.19256	0.639957
NaCL4H-2	69684	27.3922	NaCL4H-2	ACTIN	20.3227	7.06958		-1.97077	3.91977
NaCL4H-2	69684	27.4241	NaCL4H-2	ACTIN	19.9409	7.48326		-1.55709	2.94259
NaCL8H-2	69684	29.0177	NaCL8H-2	ACTIN	19.9918	9.0259	9.06656	-0.0144511	1.01007	0.982999	0.0537681
NaCL8H-2	69684	29.2907	NaCL8H-2	ACTIN	20.1317	9.15896		0.118609	0.921076
NaCL8H-2	69684	29.3494	NaCL8H-2	ACTIN	20.3346	9.01482		-0.0255297	1.01785
NaCL12H-2	69684	31.3926	NaCL12H-2	ACTIN	19.9314	11.4613	11.4923	2.42092	0.186737	0.183835	0.0240033
NaCL12H-2	69684	30.9308	NaCL12H-2	ACTIN	19.613	11.3178		2.27749	0.206256
NaCL12H-2	69684	31.3261	NaCL12H-2	ACTIN	19.6284	11.6977		2.65733	0.158513
NaCL24H-2	69684	33.5334	NaCL24H-2	ACTIN	22.2695	11.264	11.0815	2.22361	0.214105	0.243919	0.0258864
NaCL24H-2	69684	33.5423	NaCL24H-2	ACTIN	22.5623	10.98		1.93963	0.260684
NaCL24H-2	69684	33.7251	NaCL24H-2	ACTIN	22.7244	11.0007		1.96034	0.256967
NaCL36H-2	69684	34.1711	NaCL36H-2	ACTIN	19.2091	14.9621	14.9292	5.92174	0.016496	0.0168786	0.000334307
NaCL36H-2	69684	34.0643	NaCL36H-2	ACTIN	19.1479	14.9165		5.87612	0.017026
NaCL36H-2	69684	34.3282	NaCL36H-2	ACTIN	19.4192	14.909		5.86868	0.017114
7.6gen2	69684	29.5067	7.6gen2	ACTIN	19.8047	9.70202	9.98605	-0.284026	1.21759	1.01018	0.180716
7.6gen2	69684	29.9987	7.6gen2	ACTIN	19.9022	10.0965		0.11043	0.926312
7.6gen2	69684	29.8762	7.6gen2	ACTIN	19.7165	10.1596		0.173596	0.88663
7.6jing2	69684	28.1313	7.6jing2	ACTIN	18.8655	9.26582	8.9932	-0.720231	1.64745	2.01052	0.34586
7.6jing2	69684	28.1309	7.6jing2	ACTIN	19.369	8.76194		-1.22411	2.33611
7.6jing2	69684	27.575	7.6jing2	ACTIN	18.6231	8.95184		-1.03421	2.048
7.6ye2	69684	36.2088	7.6ye2	ACTIN	19.9513	16.2575	15.9444	6.27145	0.0129451	0.0162891	0.00310605
7.6ye2	69684	36.0499	7.6ye2	ACTIN	20.1717	15.8782		5.89212	0.0168382
7.6ye2	69684	36.5547	7.6ye2	ACTIN	20.8572	15.6975		5.7115	0.019084
7.22gen2	69684	30.9216	7.22gen2	actin	20.0402	10.8815	11.0938	0.895419	0.537591	0.466678	0.0621722
7.22gen2	69684	30.2	7.22gen2	actin	18.9676	11.2323		1.24628	0.421534
7.22gen2	69684	30.6518	7.22gen2	actin	19.4843	11.1675		1.18145	0.440908
7.22jing2	69684	28.1236	7.22jing2	actin	21.0309	7.09265	6.99004	-2.8934	7.43019	8.00738	0.857032
7.22jing2	69684	28.0891	7.22jing2	actin	21.029	7.06009		-2.92596	7.59981
7.22jing2	69684	28.1886	7.22jing2	actin	21.3712	6.81739		-3.16866	8.99214
7.22ye2	69684	34.2165	7.22ye2	actin	20.323	13.8934	14.224	3.90739	0.0666434	0.0538051	0.0116432
7.22ye2	69684	34.4856	7.22ye2	actin	19.9909	14.4947		4.50867	0.0439295
7.22ye2	69684	34.9302	7.22ye2	actin	20.6463	14.2839		4.29783	0.0508423
8.17gen2	69684	29.4121	8.17gen2	actin	20.271	9.14111	9.33086	-0.844936	1.79619	1.58202	0.18821
8.17gen2	69684	29.3435	8.17gen2	actin	19.949	9.39442		-0.591628	1.50695
8.17gen2	69684	29.4307	8.17gen2	actin	19.9737	9.45704		-0.529012	1.44294
8.17jing2	69684	27.4336	8.17jing2	actin	18.7131	8.72052	8.69748	-1.26553	2.40415	2.44301	0.0338156
8.17jing2	69684	27.582	8.17jing2	actin	18.8941	8.68793		-1.29812	2.45909
8.17jing2	69684	27.33	8.17jing2	actin	18.646	8.684		-1.30205	2.46578
8.17ye2	69684	34.2256	8.17ye2	actin	21.1296	13.0961	13.1428	3.11002	0.115822	0.114218	0.0263029
8.17ye2	69684	34.7682	8.17ye2	actin	21.9424	12.8258		2.83977	0.139683
8.17ye2	69684	34.0915	8.17ye2	actin	20.5851	13.5064		3.52035	0.0871505

## Sheet: CHR00042500-RA
Sample Name	Target Name	Cт1	Sample Name	Target Name	Cт2	Difference value （Cт1-Cт2）	Average value（Cт1-Cт2）	Difference value	Evaluation	Average value	Variance
CK4	42500	26.38	CK4	actin	19.9168	6.46319	6.39311	0.0700738	0.952589	1.00059	0.0416979
CK4	42500	26.5014	CK4	actin	20.1387	6.36269		-0.0304183	1.02131
CK4	42500	26.8411	CK4	actin	20.4877	6.35346		-0.0396556	1.02787
PEG1H-3	42500	26.3947	PEG1H-3	actin	18.8597	7.53502	7.51833	1.14191	0.45316	0.459671	0.0415876
PEG1H-3	42500	26.2806	PEG1H-3	actin	18.8993	7.38124		0.988131	0.504131
PEG1H-3	42500	26.376	PEG1H-3	actin	18.7373	7.63874		1.24563	0.421724
PEG4H-3	42500	27.4248	PEG4H-3	actin	20.9321	6.49271	6.24876	0.0995981	0.933293	1.1159	0.189148
PEG4H-3	42500	26.9559	PEG4H-3	actin	20.9534	6.00247		-0.390638	1.31097
PEG4H-3	42500	27.5444	PEG4H-3	actin	21.2933	6.2511		-0.142015	1.10345
PEG8H-3	42500	27.4493	PEG8H-3	actin	19.9711	7.47817	7.77365	1.08506	0.471374	0.388496	0.0735157
PEG8H-3	42500	28.1153	PEG8H-3	actin	20.1277	7.98755		1.59444	0.331151
PEG8H-3	42500	28.2006	PEG8H-3	actin	20.3454	7.85522		1.46211	0.362963
PEG12H-2	42500	28.8621	PEG12H-2	actin	20.8949	7.96722	8.12607	1.57411	0.33585	0.301783	0.0297645
PEG12H-2	42500	29.1024	PEG12H-2	actin	20.9169	8.18554		1.79243	0.288686
PEG12H-2	42500	29.3311	PEG12H-2	actin	21.1057	8.22543		1.83232	0.280812
PEG24H-2	42500	26.4594	PEG24H-2	actin	19.3313	7.12812	7.25088	0.735012	0.600813	0.553091	0.0462887
PEG24H-2	42500	26.35	PEG24H-2	actin	19.0946	7.2554		0.86229	0.550079
PEG24H-2	42500	26.9569	PEG24H-2	actin	19.5878	7.36913		0.976013	0.508383
PEG36H-2	42500	28.8392	PEG36H-2	actin	21.4143	7.42485	7.42618	1.03174	0.489119	0.490207	0.0475131
PEG36H-2	42500	28.9319	PEG36H-2	actin	21.365	7.56693		1.17382	0.443247
PEG36H-2	42500	28.7957	PEG36H-2	actin	21.509	7.28675		0.893641	0.538254
NaCL1H-2	42500	27.6537	NaCL1H-2	actin	20.2533	7.40038	7.50556	1.00727	0.497486	0.465166	0.0593097
NaCL1H-2	42500	27.489	NaCL1H-2	actin	20.0997	7.38938		0.996266	0.501296
NaCL1H-2	42500	28.08	NaCL1H-2	actin	20.3531	7.72693		1.33382	0.396717
NaCL4H-2	42500	26.9418	NaCL4H-2	ACTIN	19.8601	7.08176	6.73154	0.688649	0.620434	0.802635	0.162066
NaCL4H-2	42500	26.8194	NaCL4H-2	ACTIN	20.3227	6.4967		0.103586	0.930716
NaCL4H-2	42500	26.557	NaCL4H-2	ACTIN	19.9409	6.61616		0.223045	0.856755
NaCL8H-2	42500	28.3685	NaCL8H-2	ACTIN	19.9918	8.37674	8.30985	1.98363	0.252853	0.26502	0.0115233
NaCL8H-2	42500	28.4329	NaCL8H-2	ACTIN	20.1317	8.30123		1.90812	0.26644
NaCL8H-2	42500	28.5862	NaCL8H-2	ACTIN	20.3346	8.25159		1.85847	0.275768
NaCL12H-2	42500	28.0492	NaCL12H-2	ACTIN	19.9314	8.1178	8.23027	1.72468	0.302565	0.280346	0.0201277
NaCL12H-2	42500	27.8678	NaCL12H-2	ACTIN	19.613	8.25487		1.86176	0.275141
NaCL12H-2	42500	27.9466	NaCL12H-2	ACTIN	19.6284	8.31816		1.92505	0.263332
NaCL24H-2	42500	30.3865	NaCL24H-2	ACTIN	22.2695	8.11706	8.15917	1.72395	0.302718	0.295577	0.0367422
NaCL24H-2	42500	30.5627	NaCL24H-2	ACTIN	22.5623	8.00036		1.60725	0.328224
NaCL24H-2	42500	31.0845	NaCL24H-2	ACTIN	22.7244	8.36009		1.96698	0.255788
NaCL36H-2	42500	33.396	NaCL36H-2	ACTIN	19.2091	14.1869	14.1359	7.79381	0.00450639	0.00467813	0.00036757
NaCL36H-2	42500	33.1562	NaCL36H-2	ACTIN	19.1479	14.0084		7.61525	0.00510013
NaCL36H-2	42500	33.6315	NaCL36H-2	ACTIN	19.4192	14.2123		7.81917	0.00442786
7.6gen2	42500	28.927	7.6gen2	ACTIN	19.8047	9.1223	8.90934	0.212962	0.862764	1.00752	0.151127
7.6gen2	42500	28.5921	7.6gen2	ACTIN	19.9022	8.68988		-0.219462	1.1643
7.6gen2	42500	28.6324	7.6gen2	ACTIN	19.7165	8.91584		0.00650072	0.995504
7.6jing2	42500	26.118	7.6jing2	ACTIN	18.8655	7.25247	7.20639	-1.65687	3.15332	3.28952	0.586625
7.6jing2	42500	26.303	7.6jing2	ACTIN	19.369	6.93398		-1.97536	3.93226
7.6jing2	42500	26.0559	7.6jing2	ACTIN	18.6231	7.43272		-1.47662	2.78297
7.6ye2	42500	33.4202	7.6ye2	ACTIN	19.9513	13.4688	13.1796	4.55949	0.042409	0.0525727	0.0109327
7.6ye2	42500	33.3696	7.6ye2	ACTIN	20.1717	13.1979		4.28855	0.0511702
7.6ye2	42500	33.7292	7.6ye2	ACTIN	20.8572	12.872		3.96265	0.0641391
7.22gen2	42500	28.2437	7.22gen2	actin	20.0402	8.20359	8.32775	-0.705756	1.631	1.51108	0.248455
7.22gen2	42500	27.5837	7.22gen2	actin	18.9676	8.61607		-0.293272	1.22542
7.22gen2	42500	27.6479	7.22gen2	actin	19.4843	8.1636		-0.745743	1.67684
7.22jing2	42500	26.6976	7.22jing2	actin	21.0309	5.66666	5.4725	-3.24268	9.46552	10.9069	1.61148
7.22jing2	42500	26.5312	7.22jing2	actin	21.029	5.50219		-3.40715	10.6085
7.22jing2	42500	26.6199	7.22jing2	actin	21.3712	5.24865		-3.6607	12.6468
7.22ye2	42500	31.9209	7.22ye2	actin	20.323	11.5979	11.5847	2.68852	0.155122	0.158742	0.0325215
7.22ye2	42500	31.8639	7.22ye2	actin	19.9909	11.8731		2.96374	0.128181
7.22ye2	42500	31.9296	7.22ye2	actin	20.6463	11.2833		2.37392	0.192921
8.17gen2	42500	28.5267	8.17gen2	actin	20.271	8.25576	8.17916	-0.653586	1.57307	1.68078	0.340323
8.17gen2	42500	27.8144	8.17gen2	actin	19.949	7.86536		-1.04399	2.06192
8.17gen2	42500	28.3901	8.17gen2	actin	19.9737	8.41638		-0.492965	1.40733
8.17jing2	42500	25.8242	8.17jing2	actin	18.7131	7.11117	6.95106	-1.79817	3.47779	3.90299	0.447351
8.17jing2	42500	25.6759	8.17jing2	actin	18.8941	6.78184		-2.1275	4.36961
8.17jing2	42500	25.6061	8.17jing2	actin	18.646	6.96016		-1.94919	3.86157
8.17ye2	42500	32.4522	8.17ye2	actin	21.1296	11.3226	11.109	2.41326	0.187732	0.218854	0.0269811
8.17ye2	42500	32.937	8.17ye2	actin	21.9424	10.9946		2.08528	0.23565
8.17ye2	42500	31.595	8.17ye2	actin	20.5851	11.0098		2.10048	0.23318

## Sheet: CHR00020838-RA
Sample Name	Target Name	Cт1	Sample Name	Target Name	Cт2	Difference value （Cт1-Cт2）	Average value（Cт1-Cт2）	Difference value	Evaluation	Average value	Variance
CK4	20838	26.9973	CK4	actin	19.9168	7.08057	6.81276	0.267812	0.830578	1.01248	0.195969
CK4	20838	26.9705	CK4	actin	20.1387	6.83182		0.0190651	0.986872
CK4	20838	27.0135	CK4	actin	20.4877	6.52588		-0.286877	1.22
PEG1H-3	20838	25.9348	PEG1H-3	actin	18.8597	7.07515	7.02022	0.262391	0.833705	0.872565	0.132762
PEG1H-3	20838	25.6829	PEG1H-3	actin	18.8993	6.78359		-0.0291641	1.02042
PEG1H-3	20838	25.9392	PEG1H-3	actin	18.7373	7.20193		0.389171	0.763568
PEG4H-3	20838	28.865	PEG4H-3	actin	20.9321	7.93289	7.55619	1.12013	0.460052	0.607228	0.128507
PEG4H-3	20838	28.356	PEG4H-3	actin	20.9534	7.40257		0.589816	0.664428
PEG4H-3	20838	28.6264	PEG4H-3	actin	21.2933	7.3331		0.520345	0.697205
PEG8H-3	20838	27.8904	PEG8H-3	actin	19.9711	7.91935	7.80543	1.10659	0.464391	0.503961	0.046692
PEG8H-3	20838	27.9636	PEG8H-3	actin	20.1277	7.83594		1.02318	0.492032
PEG8H-3	20838	28.0064	PEG8H-3	actin	20.3454	7.661		0.848244	0.555461
PEG12H-2	20838	27.9427	PEG12H-2	actin	20.8949	7.04774	7.11927	0.234981	0.849696	0.809118	0.0358626
PEG12H-2	20838	28.085	PEG12H-2	actin	20.9169	7.16812		0.355361	0.781674
PEG12H-2	20838	28.2477	PEG12H-2	actin	21.1057	7.14194		0.329187	0.795985
PEG24H-2	20838	27.8105	PEG24H-2	actin	19.3313	8.47929	8.38799	1.66653	0.31501	0.340149	0.0700489
PEG24H-2	20838	27.7125	PEG24H-2	actin	19.0946	8.61797		1.80521	0.28614
PEG24H-2	20838	27.6545	PEG24H-2	actin	19.5878	8.06671		1.25395	0.419299
PEG36H-2	20838	29.8185	PEG36H-2	actin	21.4143	8.40414	8.46172	1.59138	0.331854	0.319257	0.0190181
PEG36H-2	20838	29.9274	PEG36H-2	actin	21.365	8.56238		1.74962	0.29738
PEG36H-2	20838	29.9276	PEG36H-2	actin	21.509	8.41863		1.60588	0.328536
NaCL1H-2	20838	27.5784	NaCL1H-2	actin	20.2533	7.32503	7.23281	0.512271	0.701118	0.752721	0.112339
NaCL1H-2	20838	27.4785	NaCL1H-2	actin	20.0997	7.37883		0.566068	0.675455
NaCL1H-2	20838	27.3476	NaCL1H-2	actin	20.3531	6.99458		0.181821	0.881589
NaCL4H-2	20838	27.5045	NaCL4H-2	ACTIN	19.8601	7.64444	7.48639	0.831686	0.561872	0.630819	0.0874009
NaCL4H-2	20838	27.5912	NaCL4H-2	ACTIN	20.3227	7.26853		0.455776	0.729118
NaCL4H-2	20838	27.4871	NaCL4H-2	ACTIN	19.9409	7.5462		0.73344	0.601468
NaCL8H-2	20838	29.2548	NaCL8H-2	ACTIN	19.9918	9.26303	9.30017	2.45027	0.182977	0.178355	0.00401718
NaCL8H-2	20838	29.4533	NaCL8H-2	ACTIN	20.1317	9.3216		2.50884	0.175697
NaCL8H-2	20838	29.6505	NaCL8H-2	ACTIN	20.3346	9.3159		2.50314	0.176393
NaCL12H-2	20838	28.5436	NaCL12H-2	ACTIN	19.9314	8.61222	8.652	1.79947	0.287281	0.280858	0.0337494
NaCL12H-2	20838	28.111	NaCL12H-2	ACTIN	19.613	8.49808		1.68532	0.310934
NaCL12H-2	20838	28.4741	NaCL12H-2	ACTIN	19.6284	8.84569		2.03293	0.244358
NaCL24H-2	20838	29.7828	NaCL24H-2	ACTIN	22.2695	7.5133	7.66231	0.70054	0.615342	0.565849	0.129897
NaCL24H-2	20838	29.9664	NaCL24H-2	ACTIN	22.5623	7.4041		0.591342	0.663725
NaCL24H-2	20838	30.794	NaCL24H-2	ACTIN	22.7244	8.06952		1.25676	0.418481
NaCL36H-2	20838	33.9014	NaCL36H-2	ACTIN	19.2091	14.6923	14.6346	7.87954	0.00424642	0.00442826	0.000339611
NaCL36H-2	20838	33.6574	NaCL36H-2	ACTIN	19.1479	14.5095		7.69673	0.00482007
NaCL36H-2	20838	34.1211	NaCL36H-2	ACTIN	19.4192	14.7019		7.88913	0.00421829
7.6gen2	20838	28.3379	7.6gen2	ACTIN	19.8047	8.5332	8.44831	0.0848958	0.942853	1.00367	0.107223
7.6gen2	20838	28.1774	7.6gen2	ACTIN	19.9022	8.2752		-0.173101	1.12748
7.6gen2	20838	28.253	7.6gen2	ACTIN	19.7165	8.53651		0.0882051	0.940692
7.6jing2	20838	25.8765	7.6jing2	ACTIN	18.8655	7.01096	7.11403	-1.43735	2.70823	2.53952	0.360135
7.6jing2	20838	26.34	7.6jing2	ACTIN	19.369	6.97097		-1.47734	2.78434
7.6jing2	20838	25.9833	7.6jing2	ACTIN	18.6231	7.36016		-1.08814	2.126
7.6ye2	20838	34.7395	7.6ye2	ACTIN	19.9513	14.7882	14.9257	6.33987	0.0123455	0.011263	0.00115886
7.6ye2	20838	35.0745	7.6ye2	ACTIN	20.1717	14.9027		6.45442	0.0114032
7.6ye2	20838	35.9435	7.6ye2	ACTIN	20.8572	15.0863		6.63803	0.0100405
7.22gen2	20828	27.3102	7.22gen2	actin	20.0402	7.27006	7.52896	-1.17824	2.26301	1.91823	0.384512
7.22gen2	20828	26.8275	7.22gen2	actin	18.9676	7.85992		-0.588389	1.50357
7.22gen2	20828	26.9412	7.22gen2	actin	19.4843	7.45691		-0.991395	1.98811
7.22jing2	20828	27.5847	7.22jing2	actin	21.0309	6.55375	6.47594	-1.89456	3.71808	3.97352	0.78562
7.22jing2	20828	27.7342	7.22jing2	actin	21.029	6.70526		-1.74304	3.34741
7.22jing2	20828	27.54	7.22jing2	actin	21.3712	6.16881		-2.27949	4.85507
7.22ye2	20828	34.1299	7.22ye2	actin	20.323	13.8068	13.9568	5.35852	0.0243738	0.0220447	0.00225994
7.22ye2	20828	33.9521	7.22ye2	actin	19.9909	13.9613		5.51297	0.0218993
7.22ye2	20828	34.7485	7.22ye2	actin	20.6463	14.1022		5.65392	0.019861
8.17gen2	20828	28.5184	8.17gen2	actin	20.271	8.24741	8.32008	-0.2009	1.14942	1.09454	0.0716812
8.17gen2	20828	28.3781	8.17gen2	actin	19.949	8.42904		-0.0192645	1.01344
8.17gen2	20828	28.2575	8.17gen2	actin	19.9737	8.28381		-0.164498	1.12078
8.17jing2	20828	25.048	8.17jing2	actin	18.7131	6.33492	6.21087	-2.11338	4.32705	4.72935	0.444602
8.17jing2	20828	24.962	8.17jing2	actin	18.8941	6.06794		-2.38037	5.2067
8.17jing2	20828	24.8757	8.17jing2	actin	18.646	6.22974		-2.21857	4.65431
8.17ye2	20828	35.7549	8.17ye2	actin	21.1296	14.6253	14.7536	6.17704	0.0138205	0.012741	0.00185553
8.17ye2	20828	36.9507	8.17ye2	actin	21.9424	15.0083		6.56001	0.0105984
8.17ye2	20828	35.2122	8.17ye2	actin	20.5851	14.6271		6.17877	0.013804

## Sheet: CHR00009966-RA
Sample Name	Target Name	Cт1	Sample Name	Target Name	Cт2	Difference value （Cт1-Cт2）	Average value（Cт1-Cт2）	Difference value	Evaluation	Average value	Variance
CK4	09966	30.1158	CK4	actin	19.9168	10.199	10.2239	-0.0248558	1.01738	1.00411	0.110266
CK4	09966	30.5342	CK4	actin	20.1387	10.3956		0.171687	0.887804
CK4	09966	30.5647	CK4	actin	20.4877	10.077		-0.146832	1.10714
PEG1H-3	09966	29.7808	PEG1H-3	actin	18.8597	10.9211	10.9041	0.697268	0.616739	0.625131	0.0453681
PEG1H-3	09966	29.6921	PEG1H-3	actin	18.8993	10.7928		0.568947	0.674109
PEG1H-3	09966	29.7358	PEG1H-3	actin	18.7373	10.9985		0.774616	0.584544
PEG4H-3	09966	33.9287	PEG4H-3	actin	20.9321	12.9966	12.9588	2.77269	0.146332	0.151923	0.0282944
PEG4H-3	09966	34.1561	PEG4H-3	actin	20.9534	13.2028		2.9789	0.126842
PEG4H-3	09966	33.9705	PEG4H-3	actin	21.2933	12.6771		2.45327	0.182596
PEG8H-3	09966	33.6083	PEG8H-3	actin	19.9711	13.6372	13.5766	3.41329	0.0938636	0.0979336	0.00357183
PEG8H-3	09966	33.6823	PEG8H-3	actin	20.1277	13.5546		3.33075	0.0993905
PEG8H-3	09966	33.8834	PEG8H-3	actin	20.3454	13.5379		3.31406	0.100547
PEG12H-2	09966	33.1387	PEG12H-2	actin	20.8949	12.2438	12.4789	2.01989	0.246577	0.212472	0.0421029
PEG12H-2	09966	33.7366	PEG12H-2	actin	20.9169	12.8197		2.59584	0.165414
PEG12H-2	09966	33.4789	PEG12H-2	actin	21.1057	12.3732		2.14929	0.225423
PEG24H-2	09966	36.7421	PEG24H-2	actin	19.3313	17.4109	17.4885	7.18698	0.00686282	0.00651279	0.000430428
PEG24H-2	09966	36.6915	PEG24H-2	actin	19.0946	17.597		7.3731	0.0060322
PEG24H-2	09966	37.0455	PEG24H-2	actin	19.5878	17.4577		7.23387	0.00664336
PEG36H-2	09966	31.7413	PEG36H-2	actin	21.4143	10.327	10.1729	0.103088	0.931038	1.03921	0.0998359
PEG36H-2	09966	31.4153	PEG36H-2	actin	21.365	10.0503		-0.173527	1.12781
PEG36H-2	09966	31.6504	PEG36H-2	actin	21.509	10.1415		-0.0823975	1.05878
NaCL1H-2	09966	30.8795	NaCL1H-2	actin	20.2533	10.6262	10.9339	0.402285	0.756659	0.618556	0.11973
NaCL1H-2	09966	31.202	NaCL1H-2	actin	20.0997	11.1023		0.878477	0.543941
NaCL1H-2	09966	31.4262	NaCL1H-2	actin	20.3531	11.0731		0.849266	0.555067
NaCL4H-2	09966	29.646	NaCL4H-2	ACTIN	19.8601	9.78588	10.067	-0.437985	1.35471	1.12581	0.198333
NaCL4H-2	09966	30.5213	NaCL4H-2	ACTIN	20.3227	10.1986		-0.0252724	1.01767
NaCL4H-2	09966	30.1575	NaCL4H-2	ACTIN	19.9409	10.2166		-0.00727081	1.00505
NaCL8H-2	09966	29.1974	NaCL8H-2	ACTIN	19.9918	9.20566	9.096	-1.01821	2.02541	2.18917	0.157554
NaCL8H-2	09966	29.2165	NaCL8H-2	ACTIN	20.1317	9.08478		-1.13909	2.20243
NaCL8H-2	09966	29.3321	NaCL8H-2	ACTIN	20.3346	8.99756		-1.22631	2.33968
NaCL12H-2	09966	31.1853	NaCL12H-2	ACTIN	19.9314	11.2539	11.4239	1.03007	0.489685	0.439267	0.0702889
NaCL12H-2	09966	30.9287	NaCL12H-2	ACTIN	19.613	11.3158		1.09191	0.46914
NaCL12H-2	09966	31.3303	NaCL12H-2	ACTIN	19.6284	11.7019		1.47804	0.358976
NaCL24H-2	09966	35.2496	NaCL24H-2	ACTIN	22.2695	12.9801	12.6449	2.75627	0.148006	0.189182	0.0358975
NaCL24H-2	09966	35.068	NaCL24H-2	ACTIN	22.5623	12.5057		2.28182	0.205638
NaCL24H-2	09966	35.1733	NaCL24H-2	ACTIN	22.7244	12.4489		2.22498	0.213901
NaCL36H-2	09966	31.5182	NaCL36H-2	ACTIN	19.2091	12.3091	12.3661	2.08526	0.235653	0.22738	0.0236075
NaCL36H-2	09966	31.6883	NaCL36H-2	ACTIN	19.1479	12.5404		2.31653	0.200749
NaCL36H-2	09966	31.6679	NaCL36H-2	ACTIN	19.4192	12.2487		2.02481	0.245737
7.6gen2	09966	30.2332	7.6gen2	ACTIN	19.8047	10.4285	10.1553	0.273158	0.827506	1.00893	0.159541
7.6gen2	09966	29.9573	7.6gen2	ACTIN	19.9022	10.0551		-0.100236	1.07195
7.6gen2	09966	29.6989	7.6gen2	ACTIN	19.7165	9.98239		-0.172923	1.12734
7.6jing2	09966	29.2801	7.6jing2	ACTIN	18.8655	10.4146	10.1745	0.259286	0.835501	0.994892	0.154338
7.6jing2	09966	29.5163	7.6jing2	ACTIN	19.369	10.1473		-0.0079867	1.00555
7.6jing2	09966	28.5848	7.6jing2	ACTIN	18.6231	9.9617		-0.193613	1.14362
7.6ye2	09966	35.8831	7.6ye2	ACTIN	19.9513	15.9318	16.0051	5.77644	0.0182439	0.0174497	0.00233974
7.6ye2	09966	36.0231	7.6ye2	ACTIN	20.1717	15.8514		5.69608	0.0192889
7.6ye2	09966	37.0891	7.6ye2	ACTIN	20.8572	16.232		6.07668	0.0148162
7.22gen2	09966	28.1743	7.22gen2	actin	20.0402	8.13416	8.03238	-2.02115	4.05908	4.37252	0.477316
7.22gen2	09966	27.0745	7.22gen2	actin	18.9676	8.10686		-2.04845	4.13662
7.22gen2	09966	27.3404	7.22gen2	actin	19.4843	7.85611		-2.2992	4.92185
7.22jing2	09966	29.8299	7.22jing2	actin	21.0309	8.79903	8.71105	-1.35628	2.56025	2.75106	0.508748
7.22jing2	09966	29.9423	7.22jing2	actin	21.029	8.91328		-1.24203	2.36531
7.22jing2	09966	29.792	7.22jing2	actin	21.3712	8.42082		-1.7345	3.32763
7.22ye2	09966	32.5587	7.22ye2	actin	20.323	12.2357	11.9889	2.08034	0.236459	0.284015	0.0550021
7.22ye2	09966	32.028	7.22ye2	actin	19.9909	12.0372		1.88185	0.271336
7.22ye2	09966	32.3401	7.22ye2	actin	20.6463	11.6938		1.53847	0.344249
8.17gen2	09966	28.6006	8.17gen2	actin	20.271	8.32959	8.43832	-1.82573	3.54487	3.34154	0.710435
8.17gen2	09966	28.7529	8.17gen2	actin	19.949	8.80391		-1.35141	2.55161
8.17gen2	09966	28.1552	8.17gen2	actin	19.9737	8.18147		-1.97385	3.92815
8.17jing2	09966	29.7538	8.17jing2	actin	18.7131	11.0407	10.8878	0.885383	0.541344	0.603837	0.0595164
8.17jing2	09966	29.6492	8.17jing2	actin	18.8941	10.7551		0.599799	0.659846
8.17jing2	09966	29.5136	8.17jing2	actin	18.646	10.8677		0.712362	0.61032
8.17ye2	09966	31.9562	8.17ye2	actin	21.1296	10.8266	10.8617	0.671279	0.62795	0.620641	0.118903
8.17ye2	09966	32.5405	8.17ye2	actin	21.9424	10.5981		0.442771	0.73572
8.17ye2	09966	31.7455	8.17ye2	actin	20.5851	11.1604		1.00505	0.498252

## Sheet: CHR00048081-RA
Sample Name	Target Name	Cт1	Sample Name	Target Name	Cт2	Difference value （Cт1-Cт2）	Average value（Cт1-Cт2）	Difference value	Evaluation	Average value	Variance
CK4	48081	32.0092	CK4	actin	19.9168	12.0924	12.1829	-0.0905421	1.06477	1.00549	0.125518
CK4	48081	32.1968	CK4	actin	20.1387	12.0581		-0.124847	1.09039
CK4	48081	32.886	CK4	actin	20.4877	12.3983		0.215389	0.861314
PEG1H-3	48081	31.7471	PEG1H-3	actin	18.8597	12.8874	12.9051	0.704489	0.61366	0.606412	0.0193138
PEG1H-3	48081	31.7695	PEG1H-3	actin	18.8993	12.8701		0.68721	0.621054
PEG1H-3	48081	31.6949	PEG1H-3	actin	18.7373	12.9576		0.774669	0.584523
PEG4H-3	48081	34.9083	PEG4H-3	actin	20.9321	13.9762	13.6132	1.79329	0.288514	0.378646	0.0924559
PEG4H-3	48081	34.2156	PEG4H-3	actin	20.9534	13.2622		1.07929	0.473263
PEG4H-3	48081	34.8945	PEG4H-3	actin	21.2933	13.6012		1.41827	0.37416
PEG8H-3	48081	34.739	PEG8H-3	actin	19.9711	14.7679	14.677	2.58495	0.166668	0.177735	0.011051
PEG8H-3	48081	34.8026	PEG8H-3	actin	20.1277	14.6749		2.49195	0.177765
PEG8H-3	48081	34.9337	PEG8H-3	actin	20.3454	14.5882		2.4053	0.18877
PEG12H-2	48081	34.8853	PEG12H-2	actin	20.8949	13.9904	14.0291	1.80747	0.285692	0.278178	0.00650726
PEG12H-2	48081	34.9654	PEG12H-2	actin	20.9169	14.0485		1.8656	0.27441
PEG12H-2	48081	35.1541	PEG12H-2	actin	21.1057	14.0484		1.86548	0.274432
PEG24H-2	48081	35.0766	PEG24H-2	actin	19.3313	15.7453	15.4505	3.56237	0.0846485	0.105071	0.0193891
PEG24H-2	48081	34.2981	PEG24H-2	actin	19.0946	15.2035		3.0206	0.123228
PEG24H-2	48081	34.9905	PEG24H-2	actin	19.5878	15.4027		3.21979	0.107336
PEG36H-2	48081	33.4876	PEG36H-2	actin	21.4143	12.0733	11.9781	-0.109634	1.07895	1.16446	0.209784
PEG36H-2	48081	33.0589	PEG36H-2	actin	21.365	11.6939		-0.489025	1.4035
PEG36H-2	48081	33.6762	PEG36H-2	actin	21.509	12.1672		-0.0156916	1.01094
NaCL1H-2	48081	32.4965	NaCL1H-2	actin	20.2533	12.2431	12.2084	0.0602132	0.959122	0.988239	0.131843
NaCL1H-2	48081	32.4779	NaCL1H-2	actin	20.0997	12.3782		0.195305	0.873388
NaCL1H-2	48081	32.3568	NaCL1H-2	actin	20.3531	12.0038		-0.179138	1.13221
NaCL4H-2	48081	30.3311	NaCL4H-2	ACTIN	19.8601	10.471	10.5988	-1.71193	3.276	3.02395	0.467629
NaCL4H-2	48081	30.7781	NaCL4H-2	ACTIN	20.3227	10.4555		-1.72748	3.31148
NaCL4H-2	48081	30.8109	NaCL4H-2	ACTIN	19.9409	10.8701		-1.31288	2.48437
NaCL8H-2	48081	31.4237	NaCL8H-2	ACTIN	19.9918	11.432	11.1181	-0.750957	1.68291	2.12007	0.416278
NaCL8H-2	48081	30.986	NaCL8H-2	ACTIN	20.1317	10.8542		-1.32868	2.51173
NaCL8H-2	48081	31.4028	NaCL8H-2	ACTIN	20.3346	11.0682		-1.11474	2.16556
NaCL12H-2	48081	30.2762	NaCL12H-2	ACTIN	19.9314	10.3448	10.5751	-1.83813	3.57547	3.06862	0.445886
NaCL12H-2	48081	30.2631	NaCL12H-2	ACTIN	19.613	10.6501		-1.53284	2.89355
NaCL12H-2	48081	30.3588	NaCL12H-2	ACTIN	19.6284	10.7304		-1.45251	2.73684
NaCL24H-2	48081	32.3891	NaCL24H-2	ACTIN	22.2695	10.1197	10.0421	-2.06324	4.17924	4.42686	0.478449
NaCL24H-2	48081	32.7016	NaCL24H-2	ACTIN	22.5623	10.1392		-2.04368	4.12297
NaCL24H-2	48081	32.5917	NaCL24H-2	ACTIN	22.7244	9.86726		-2.31567	4.97837
NaCL36H-2	48081	32.1605	NaCL36H-2	ACTIN	19.2091	12.9514	13.0023	0.768475	0.587038	0.566886	0.0174647
NaCL36H-2	48081	32.1773	NaCL36H-2	ACTIN	19.1479	13.0294		0.846459	0.556148
NaCL36H-2	48081	32.4451	NaCL36H-2	ACTIN	19.4192	13.026		0.843031	0.557471
7.6gen2	48081	28.2117	7.6gen2	ACTIN	19.8047	8.40699	8.49975	-0.0927607	1.06641	1.0085	0.155838
7.6gen2	48081	28.2294	7.6gen2	ACTIN	19.9022	8.32716		-0.172597	1.12709
7.6gen2	48081	28.4816	7.6gen2	ACTIN	19.7165	8.76511		0.265357	0.831993
7.6jing2	48081	29.6694	7.6jing2	ACTIN	18.8655	10.8038	11.129	2.30408	0.20249	0.163893	0.034222
7.6jing2	48081	30.5873	7.6jing2	ACTIN	19.369	11.2183		2.7185	0.151932
7.6jing2	48081	29.9879	7.6jing2	ACTIN	18.6231	11.3648		2.86505	0.137257
7.6ye2	48081	33.1858	7.6ye2	ACTIN	19.9513	13.2345	12.9221	4.73475	0.0375576	0.0473016	0.0095991
7.6ye2	48081	33.0644	7.6ye2	ACTIN	20.1717	12.8927		4.39295	0.0475983
7.6ye2	48081	33.4962	7.6ye2	ACTIN	20.8572	12.639		4.13926	0.0567489
7.22gen2	48081	32.1148	7.22gen2	actin	20.0402	12.0747	12.3774	3.57491	0.0839158	0.0689291	0.0137975
7.22gen2	48081	31.6065	7.22gen2	actin	18.9676	12.6389		4.13914	0.0567538
7.22gen2	48081	31.9028	7.22gen2	actin	19.4843	12.4186		3.91882	0.0661177
7.22jing2	48081	32.7458	7.22jing2	actin	21.0309	11.7149	11.4793	3.2151	0.107686	0.128561	0.0268863
7.22jing2	48081	32.5985	7.22jing2	actin	21.029	11.5695		3.06978	0.119098
7.22jing2	48081	32.5248	7.22jing2	actin	21.3712	11.1536		2.65381	0.158899
7.22ye2	48081	30.8739	7.22ye2	actin	20.323	10.5509	10.4458	2.0511	0.2413	0.260139	0.0220597
7.22ye2	48081	30.4637	7.22ye2	actin	19.9909	10.4728		1.97306	0.254712
7.22ye2	48081	30.96	7.22ye2	actin	20.6463	10.3137		1.81398	0.284406
8.17gen2	48081	33.3254	8.17gen2	actin	20.271	13.0544	13.2297	4.55463	0.0425518	0.0381937	0.00732636
8.17gen2	48081	33.5205	8.17gen2	actin	19.949	13.5714		5.07168	0.0297353
8.17gen2	48081	33.0369	8.17gen2	actin	19.9737	13.0632		4.5634	0.0422941
8.17jing2	48081	27.4182	8.17jing2	actin	18.7131	8.70509	8.67027	0.205335	0.867337	0.889046	0.0375909
8.17jing2	48081	27.5992	8.17jing2	actin	18.8941	8.70507		0.205316	0.867349
8.17jing2	48081	27.2466	8.17jing2	actin	18.646	8.60065		0.100898	0.932452
8.17ye2	48081	31.1387	8.17ye2	actin	21.1296	10.0092	10.1223	1.5094	0.351256	0.329668	0.0672225
8.17ye2	48081	31.825	8.17ye2	actin	21.9424	9.88267		1.38291	0.383443
8.17ye2	48081	31.0603	8.17ye2	actin	20.5851	10.4751		1.97538	0.254303

## Sheet: CHR00043953-RA
Sample Name	Target Name	Cт1	Sample Name	Target Name	Cт2	Difference value （Cт1-Cт2）	Average value（Cт1-Cт2）	Difference value	Evaluation	Average value	Variance
CK4	43953	29.7707	CK4	actin	19.9168	9.85392	9.7555	0.0984277	0.93405	1.00124	0.0603917
CK4	43953	29.8675	CK4	actin	20.1387	9.72884		-0.0266539	1.01865
CK4	43953	30.1714	CK4	actin	20.4877	9.68372		-0.0717738	1.05101
PEG1H-3	43953	32.3762	PEG1H-3	actin	18.8597	13.5166	13.8236	3.76109	0.0737562	0.0607406	0.0139726
PEG1H-3	43953	32.6551	PEG1H-3	actin	18.8993	13.7557		4.00023	0.0624899
PEG1H-3	43953	32.9358	PEG1H-3	actin	18.7373	14.1985		4.44298	0.0459757
PEG4H-3	43953	35.0033	PEG4H-3	actin	20.9321	14.0712	14.3367	4.31568	0.050217	0.0422022	0.00742657
PEG4H-3	43953	35.3229	PEG4H-3	actin	20.9534	14.3695		4.61402	0.0408359
PEG4H-3	43953	35.8627	PEG4H-3	actin	21.2933	14.5694		4.81386	0.0355536
PEG8H-3	43953	34.458	PEG8H-3	actin	19.9711	14.4869	14.1594	4.73139	0.0376452	0.0478273	0.00882451
PEG8H-3	43953	34.1326	PEG8H-3	actin	20.1277	14.0049		4.24937	0.052579
PEG8H-3	43953	34.3318	PEG8H-3	actin	20.3454	13.9864		4.23086	0.0532578
PEG12H-2	43953	37.05	PEG12H-2	actin	20.8949	16.1551	15.9491	6.39961	0.0118447	0.0137951	0.00238467
PEG12H-2	43953	36.9281	PEG12H-2	actin	20.9169	16.0112		6.25574	0.0130868
PEG12H-2	43953	36.7867	PEG12H-2	actin	21.1057	15.6809		5.92545	0.0164536
PEG24H-2	43953	31.2663	PEG24H-2	actin	19.3313	11.9351	12.0422	2.17958	0.220739	0.205352	0.0158068
PEG24H-2	43953	31.2524	PEG24H-2	actin	19.0946	12.1578		2.40235	0.189157
PEG24H-2	43953	31.6214	PEG24H-2	actin	19.5878	12.0337		2.27816	0.20616
PEG36H-2	43953	33.9844	PEG36H-2	actin	21.4143	12.57	12.4341	2.81454	0.142147	0.156536	0.0124955
PEG36H-2	43953	33.7229	PEG36H-2	actin	21.365	12.3579		2.60243	0.164661
PEG36H-2	43953	33.8833	PEG36H-2	actin	21.509	12.3743		2.61884	0.162798
NaCL1H-2	43953	29.9903	NaCL1H-2	actin	20.2533	9.73698	9.7906	-0.0185115	1.01291	0.984438	0.155362
NaCL1H-2	43953	29.687	NaCL1H-2	actin	20.0997	9.58738		-0.168118	1.12359
NaCL1H-2	43953	30.4005	NaCL1H-2	actin	20.3531	10.0474		0.291932	0.816807
NaCL4H-2	43953	28.2525	NaCL4H-2	ACTIN	19.8601	8.3924	8.59044	-1.36309	2.57236	2.25324	0.276371
NaCL4H-2	43953	29.0128	NaCL4H-2	ACTIN	20.3227	8.69015		-1.06534	2.09267
NaCL4H-2	43953	28.6296	NaCL4H-2	ACTIN	19.9409	8.68876		-1.06673	2.09469
NaCL8H-2	43953	29.4687	NaCL8H-2	ACTIN	19.9918	9.4769	9.69966	-0.278597	1.21301	1.05602	0.219446
NaCL8H-2	43953	29.6858	NaCL8H-2	ACTIN	20.1317	9.55413		-0.201363	1.14978
NaCL8H-2	43953	30.4025	NaCL8H-2	ACTIN	20.3346	10.0679		0.312452	0.805272
NaCL12H-2	43953	28.5139	NaCL12H-2	ACTIN	19.9314	8.58253	8.4862	-1.17296	2.25474	2.42075	0.279447
NaCL12H-2	43953	28.1895	NaCL12H-2	ACTIN	19.613	8.57654		-1.17896	2.26413
NaCL12H-2	43953	27.928	NaCL12H-2	ACTIN	19.6284	8.29954		-1.45596	2.74338
NaCL24H-2	43953	34.2337	NaCL24H-2	ACTIN	22.2695	11.9643	11.6565	2.20878	0.216317	0.271481	0.0546242
NaCL24H-2	43953	34.1931	NaCL24H-2	ACTIN	22.5623	11.6308		1.87526	0.272577
NaCL24H-2	43953	34.099	NaCL24H-2	ACTIN	22.7244	11.3745		1.61905	0.325549
NaCL36H-2	43953	30.6602	NaCL36H-2	ACTIN	19.2091	11.4512	11.6806	1.69568	0.308709	0.265185	0.0391885
NaCL36H-2	43953	31.0068	NaCL36H-2	ACTIN	19.1479	11.859		2.10346	0.2327
NaCL36H-2	43953	31.1509	NaCL36H-2	ACTIN	19.4192	11.7318		1.97627	0.254146
7.6gen2	43953	33.4993	7.6gen2	ACTIN	19.8047	13.6945	13.6287	0.0658053	0.955412	1.0163	0.227563
7.6gen2	43953	33.8078	7.6gen2	ACTIN	19.9022	13.9056		0.276878	0.825375
7.6gen2	43953	33.0026	7.6gen2	ACTIN	19.7165	13.286		-0.342684	1.26811
7.6jing2	43953	32.0851	7.6jing2	ACTIN	18.8655	13.2196	13.0483	-0.409152	1.3279	1.51144	0.279329
7.6jing2	43953	32.1236	7.6jing2	ACTIN	19.369	12.7546		-0.874129	1.8329
7.6jing2	43953	31.794	7.6jing2	ACTIN	18.6231	13.1709		-0.45786	1.3735
7.6ye2	43953	32.9351	7.6ye2	ACTIN	19.9513	12.9837	12.9	-0.644994	1.56373	1.65885	0.0911573
7.6ye2	43953	32.9969	7.6ye2	ACTIN	20.1717	12.8251		-0.8036	1.74545
7.6ye2	43953	33.7483	7.6ye2	ACTIN	20.8572	12.8912		-0.737558	1.66735
7.22gen2	43953	33.5963	7.22gen2	actin	20.0402	13.5562	13.4359	-0.0725442	1.05157	1.14504	0.0832067
7.22gen2	43953	32.3667	7.22gen2	actin	18.9676	13.3991		-0.229608	1.17252
7.22gen2	43953	32.8367	7.22gen2	actin	19.4843	13.3525		-0.276238	1.21103
7.22jing2	43953	31.2111	7.22jing2	actin	21.0309	10.1802	10.0921	-3.44851	10.9171	11.638	1.09964
7.22jing2	43953	31.1861	7.22jing2	actin	21.029	10.1571		-3.47162	11.0933
7.22jing2	43953	31.3102	7.22jing2	actin	21.3712	9.93901		-3.68971	12.9037
7.22ye2	43953	31.5096	7.22ye2	actin	20.323	11.1866	11.1394	-2.44216	5.43455	5.61774	0.20782
7.22ye2	43953	31.0727	7.22ye2	actin	19.9909	11.0819		-2.54685	5.84357
7.22ye2	43953	31.796	7.22ye2	actin	20.6463	11.1497		-2.47899	5.57509
8.17gen2	43953	36.2399	8.17gen2	actin	20.271	15.9689	16.094	2.34022	0.19748	0.181604	0.0167031
8.17gen2	43953	36.1844	8.17gen2	actin	19.949	16.2354		2.60664	0.164181
8.17gen2	43953	36.0513	8.17gen2	actin	19.9737	16.0776		2.44888	0.183153
8.17jing2	43953	30.0799	8.17jing2	actin	18.7131	11.3668	11.2516	-2.26194	4.79636	5.20314	0.353652
8.17jing2	43953	30.0799	8.17jing2	actin	18.8941	11.1858		-2.44296	5.43756
8.17jing2	43953	29.8483	8.17jing2	actin	18.646	11.2023		-2.4264	5.37552
8.17ye2	43953	31.0903	8.17ye2	actin	21.1296	9.96072	9.84636	-3.668	12.711	13.8697	2.19886
8.17ye2	43953	31.9281	8.17ye2	actin	21.9424	9.98574		-3.64299	12.4925
8.17ye2	43953	30.1778	8.17ye2	actin	20.5851	9.59261		-4.03611	16.4056

## Sheet: CHR00073261-RA
Sample Name	Target Name	Cт1	Sample Name	Target Name	Cт2	Difference value （Cт1-Cт2）	Average value（Cт1-Cт2）	Difference value	Evaluation	Average value	Variance
CK4	73261	27.6885	CK4	actin	19.9168	7.77175	7.85323	-0.0814784	1.0581	1.00254	0.0859085
CK4	73261	27.9271	CK4	actin	20.1387	7.78845		-0.0647811	1.04593
CK4	73261	28.4872	CK4	actin	20.4877	7.99949		0.146259	0.90359
PEG1H-3	73261	26.9621	PEG1H-3	actin	18.8597	8.10241	8.16324	0.24918	0.841375	0.807113	0.0340028
PEG1H-3	73261	27.1233	PEG1H-3	actin	18.8993	8.22399		0.37076	0.773375
PEG1H-3	73261	26.9006	PEG1H-3	actin	18.7373	8.16332		0.310091	0.806591
PEG4H-3	73261	31.9172	PEG4H-3	actin	20.9321	10.985	10.9422	3.1318	0.114087	0.11757	0.00406075
PEG4H-3	73261	31.907	PEG4H-3	actin	20.9534	10.9537		3.10043	0.116595
PEG4H-3	73261	32.1812	PEG4H-3	actin	21.2933	10.8879		3.03469	0.12203
PEG8H-3	73261	32.6139	PEG8H-3	actin	19.9711	12.6428	12.7833	4.78957	0.0361574	0.0328933	0.00302061
PEG8H-3	73261	32.9321	PEG8H-3	actin	20.1277	12.8044		4.95117	0.0323259
PEG8H-3	73261	33.2481	PEG8H-3	actin	20.3454	12.9027		5.04947	0.0301966
PEG12H-2	73261	32.9328	PEG12H-2	actin	20.8949	12.0379	11.8332	4.18463	0.0549922	0.0636867	0.00753113
PEG12H-2	73261	32.6445	PEG12H-2	actin	20.9169	11.7277		3.87445	0.068183
PEG12H-2	73261	32.8397	PEG12H-2	actin	21.1057	11.734		3.88077	0.0678849
PEG24H-2	73261	35.5475	PEG24H-2	actin	19.3313	16.2163	16.4711	8.36304	0.0030372	0.00257461	0.000471106
PEG24H-2	73261	35.8463	PEG24H-2	actin	19.0946	16.7518		8.89854	0.00209543
PEG24H-2	73261	36.0332	PEG24H-2	actin	19.5878	16.4454		8.59217	0.0025912
PEG36H-2	73261	35.9625	PEG36H-2	actin	21.4143	14.5482	14.2627	6.69494	0.00965213	0.0119436	0.00257116
PEG36H-2	73261	35.3039	PEG36H-2	actin	21.365	13.9389		6.08567	0.0147242
PEG36H-2	73261	35.8102	PEG36H-2	actin	21.509	14.3012		6.44795	0.0114544
NaCL1H-2	73261	27.7383	NaCL1H-2	actin	20.2533	7.48499	7.43224	-0.368244	1.29078	1.34437	0.151563
NaCL1H-2	73261	27.6579	NaCL1H-2	actin	20.0997	7.55823		-0.294998	1.22688
NaCL1H-2	73261	27.6065	NaCL1H-2	actin	20.3531	7.25349		-0.599745	1.51545
NaCL4H-2	73261	31.2187	NaCL4H-2	ACTIN	19.8601	11.3586	11.5233	3.50536	0.0880603	0.0795011	0.0143999
NaCL4H-2	73261	32.1672	NaCL4H-2	ACTIN	20.3227	11.8446		3.99135	0.0628759
NaCL4H-2	73261	31.3076	NaCL4H-2	ACTIN	19.9409	11.3667		3.51347	0.0875669
NaCL8H-2	73261	31.5423	NaCL8H-2	ACTIN	19.9918	11.5506	11.6251	3.69733	0.0770892	0.0738297	0.0114754
NaCL8H-2	73261	32.0182	NaCL8H-2	ACTIN	20.1317	11.8865		4.03322	0.0610771
NaCL8H-2	73261	31.7729	NaCL8H-2	ACTIN	20.3346	11.4384		3.58515	0.0833227
NaCL12H-2	73261	30.7013	NaCL12H-2	ACTIN	19.9314	10.7699	10.8052	2.9167	0.132429	0.131021	0.026222
NaCL12H-2	73261	30.7298	NaCL12H-2	ACTIN	19.613	11.1169		3.26365	0.104123
NaCL12H-2	73261	30.1573	NaCL12H-2	ACTIN	19.6284	10.5289		2.67567	0.15651
NaCL24H-2	73261	33.2764	NaCL24H-2	ACTIN	22.2695	11.007	10.8339	3.15372	0.112366	0.127144	0.0129529
NaCL24H-2	73261	33.2883	NaCL24H-2	ACTIN	22.5623	10.7259		2.87269	0.136532
NaCL24H-2	73261	33.4932	NaCL24H-2	ACTIN	22.7244	10.7688		2.91558	0.132533
NaCL36H-2	73261	34.6564	NaCL36H-2	ACTIN	19.2091	15.4474	15.3381	7.59415	0.00517526	0.00559037	0.000359563
NaCL36H-2	73261	34.4296	NaCL36H-2	ACTIN	19.1479	15.2817		7.42849	0.005805
NaCL36H-2	73261	34.7044	NaCL36H-2	ACTIN	19.4192	15.2852		7.43201	0.00579084
7.6gen2	73261	34.5	7.6gen2	ACTIN	19.8047	14.6953	14.8664	-0.171109	1.12592	1.00481	0.120269
7.6gen2	73261	34.9442	7.6gen2	ACTIN	19.9022	15.042		0.175593	0.885404
7.6gen2	73261	34.5785	7.6gen2	ACTIN	19.7165	14.8619		-0.00448392	1.00311
7.6jing2	73261	32.3889	7.6jing2	ACTIN	18.8655	13.5233	13.6722	-1.34309	2.53694	2.34148	0.583883
7.6jing2	73261	33.4827	7.6jing2	ACTIN	19.369	14.1137		-0.752699	1.68494
7.6jing2	73261	32.0028	7.6jing2	ACTIN	18.6231	13.3797		-1.48674	2.80255
7.6ye2	73261	35.8239	7.6ye2	ACTIN	19.9513	15.8726	15.7002	1.00616	0.497871	0.564071	0.0715866
7.6ye2	73261	35.8894	7.6ye2	ACTIN	20.1717	15.7177		0.851259	0.554301
7.6ye2	73261	36.3673	7.6ye2	ACTIN	20.8572	15.5102		0.643765	0.640041
7.22gen2	73261	31.6708	7.22gen2	actin	20.0402	11.6306	11.9595	-3.23583	9.42067	7.60224	1.57748
7.22gen2	73261	31.0717	7.22gen2	actin	18.9676	12.1041		-2.76231	6.78481
7.22gen2	73261	31.6279	7.22gen2	actin	19.4843	12.1437		-2.72274	6.60124
7.22jing2	73261	31.6915	7.22jing2	actin	21.0309	10.6605	10.6123	-4.20589	18.4543	19.0921	0.785445
7.22jing2	73261	31.6587	7.22jing2	actin	21.029	10.6297		-4.23668	18.8525
7.22jing2	73261	31.9179	7.22jing2	actin	21.3712	10.5467		-4.31972	19.9694
7.22ye2	73261	34.0273	7.22ye2	actin	20.323	13.7042	13.4097	-1.16219	2.23797	2.77806	0.518845
7.22ye2	73261	33.1468	7.22ye2	actin	19.9909	13.156		-1.71047	3.27267
7.22ye2	73261	34.0152	7.22ye2	actin	20.6463	13.3689		-1.4975	2.82353
8.17gen2	73261	32.3849	8.17gen2	actin	20.271	12.1139	11.7632	-2.75249	6.73877	8.73095	1.84955
8.17gen2	73261	31.4378	8.17gen2	actin	19.949	11.4888		-3.37762	10.3936
8.17gen2	73261	31.6605	8.17gen2	actin	19.9737	11.6868		-3.1796	9.06053
8.17jing2	73261	35.1793	8.17jing2	actin	18.7131	16.4662	16.6933	1.59979	0.329925	0.283994	0.0428749
8.17jing2	73261	35.6124	8.17jing2	actin	18.8941	16.7183		1.85189	0.277029
8.17jing2	73261	35.5414	8.17jing2	actin	18.646	16.8954		2.02898	0.245028
8.17ye2	73261	34.2511	8.17ye2	actin	21.1296	13.1215	13.3127	-1.74494	3.3518	2.94926	0.352949
8.17ye2	73261	35.3217	8.17ye2	actin	21.9424	13.3794		-1.48706	2.80318
8.17ye2	73261	34.0225	8.17ye2	actin	20.5851	13.4373		-1.42911	2.69281

## Sheet: CHR00032377-RA
Sample Name	Target Name	Cт1	Sample Name	Target Name	Cт2	Difference value （Cт1-Cт2）	Average value（Cт1-Cт2）	Difference value	Evaluation	Average value	Variance
CK4	32377	30.4536	CK4	actin	19.9168	10.5368	10.6785	-0.141646	1.10316	1.00267	0.0905976
CK4	32377	30.9261	CK4	actin	20.1387	10.7875		0.108978	0.927245
CK4	32377	31.1988	CK4	actin	20.4877	10.7112		0.0326686	0.97761
PEG1H-3	32377	31.0163	PEG1H-3	actin	18.8597	12.1566	12.3373	1.47813	0.358955	0.318928	0.0454441
PEG1H-3	32377	31.1847	PEG1H-3	actin	18.8993	12.2854		1.60691	0.328301
PEG1H-3	32377	31.3072	PEG1H-3	actin	18.7373	12.57		1.89149	0.269528
PEG4H-3	32377	31.4219	PEG4H-3	actin	20.9321	10.4897	10.202	-0.18874	1.13977	1.40642	0.247395
PEG4H-3	32377	31.0948	PEG4H-3	actin	20.9534	10.1414		-0.537051	1.451
PEG4H-3	32377	31.2683	PEG4H-3	actin	21.2933	9.97495		-0.703539	1.6285
PEG8H-3	32377	32.7805	PEG8H-3	actin	19.9711	12.8094	12.7172	2.1309	0.228316	0.243675	0.0146699
PEG8H-3	32377	32.8344	PEG8H-3	actin	20.1277	12.7067		2.02817	0.245166
PEG8H-3	32377	32.981	PEG8H-3	actin	20.3454	12.6356		1.95712	0.257542
PEG12H-2	32377	30.4185	PEG12H-2	actin	20.8949	9.52361	9.46935	-1.15488	2.22666	2.31301	0.0842605
PEG12H-2	32377	30.3829	PEG12H-2	actin	20.9169	9.46601		-1.21248	2.31736
PEG12H-2	32377	30.5242	PEG12H-2	actin	21.1057	9.41845		-1.26003	2.39501
PEG24H-2	32377	31.8273	PEG24H-2	actin	19.3313	12.496	12.4402	1.81755	0.283702	0.296359	0.0366986
PEG24H-2	32377	31.6746	PEG24H-2	actin	19.0946	12.58		1.90151	0.267663
PEG24H-2	32377	31.8324	PEG24H-2	actin	19.5878	12.2446		1.56614	0.33771
PEG36H-2	32377	34.0266	PEG36H-2	actin	21.4143	12.6123	12.4032	1.93381	0.261736	0.30494	0.047
PEG36H-2	32377	33.5376	PEG36H-2	actin	21.365	12.1726		1.49416	0.354986
PEG36H-2	32377	33.9336	PEG36H-2	actin	21.509	12.4246		1.74614	0.298098
NaCL1H-2	32377	31.074	NaCL1H-2	actin	20.2533	10.8207	10.5889	0.142173	0.906153	1.07161	0.153068
NaCL1H-2	32377	30.5053	NaCL1H-2	actin	20.0997	10.4057		-0.272827	1.20817
NaCL1H-2	32377	30.8934	NaCL1H-2	actin	20.3531	10.5403		-0.13815	1.10049
NaCL4H-2	32377	33.3195	NaCL4H-2	ACTIN	19.8601	13.4594	13.6292	2.78091	0.1455	0.13155	0.0281681
NaCL4H-2	32377	33.7379	NaCL4H-2	ACTIN	20.3227	13.4152		2.73676	0.150022
NaCL4H-2	32377	33.9539	NaCL4H-2	ACTIN	19.9409	14.013		3.33454	0.0991296
NaCL8H-2	32377	32.8946	NaCL8H-2	ACTIN	19.9918	12.9029	13.0813	2.22438	0.21399	0.190557	0.0282771
NaCL8H-2	32377	33.4618	NaCL8H-2	ACTIN	20.1317	13.33		2.65156	0.159148
NaCL8H-2	32377	33.3456	NaCL8H-2	ACTIN	20.3346	13.011		2.33256	0.198531
NaCL12H-2	32377	30.8807	NaCL12H-2	ACTIN	19.9314	10.9494	11.2352	0.270868	0.828821	0.687142	0.125702
NaCL12H-2	32377	31.0552	NaCL12H-2	ACTIN	19.613	11.4422		0.763704	0.588982
NaCL12H-2	32377	30.9426	NaCL12H-2	ACTIN	19.6284	11.3142		0.635711	0.643623
NaCL24H-2	32377	34.5252	NaCL24H-2	ACTIN	22.2695	12.2557	11.9947	1.57726	0.335118	0.404784	0.060373
NaCL24H-2	32377	34.4193	NaCL24H-2	ACTIN	22.5623	11.8569		1.17845	0.441824
NaCL24H-2	32377	34.5959	NaCL24H-2	ACTIN	22.7244	11.8714		1.19294	0.43741
NaCL36H-2	32377	32.8024	NaCL36H-2	ACTIN	19.2091	13.5933	13.681	2.91482	0.132603	0.126021	0.0210224
NaCL36H-2	32377	33.1127	NaCL36H-2	ACTIN	19.1479	13.9648		3.28636	0.102496
NaCL36H-2	32377	32.9039	NaCL36H-2	ACTIN	19.4192	13.4847		2.80626	0.142966
7.6gen2	32377	33.1546	7.6gen2	ACTIN	19.8047	13.3499	13.4718	-0.121865	1.08814	1.01409	0.199451
7.6gen2	32377	33.1525	7.6gen2	ACTIN	19.9022	13.2503		-0.221483	1.16593
7.6gen2	32377	33.5317	7.6gen2	ACTIN	19.7165	13.8151		0.343348	0.78821
7.6jing2	32377	31.5577	7.6jing2	ACTIN	18.8655	12.6921	12.7373	-0.779647	1.71671	1.67041	0.179519
7.6jing2	32377	31.9751	7.6jing2	ACTIN	19.369	12.6061		-0.865718	1.82225
7.6jing2	32377	31.5369	7.6jing2	ACTIN	18.6231	12.9137		-0.558051	1.47228
7.6ye2	32377	33.1121	7.6ye2	ACTIN	19.9513	13.1608	12.954	-0.311029	1.24059	1.44348	0.227365
7.6ye2	32377	33.1575	7.6ye2	ACTIN	20.1717	12.9857		-0.486065	1.40062
7.6ye2	32377	33.5726	7.6ye2	ACTIN	20.8572	12.7154		-0.756359	1.68922
7.22gen2	32377	33.9301	7.22gen2	actin	20.0402	13.8899	13.7864	0.418105	0.748407	0.808718	0.108612
7.22gen2	32377	32.8667	7.22gen2	actin	18.9676	13.8991		0.427313	0.743645
7.22gen2	32377	33.0544	7.22gen2	actin	19.4843	13.5701		0.0983468	0.934103
7.22jing2	32377	31.9826	7.22jing2	actin	21.0309	10.9516	10.8145	-2.52015	5.73641	6.32272	0.507902
7.22jing2	32377	31.7722	7.22jing2	actin	21.029	10.7432		-2.72857	6.62797
7.22jing2	32377	32.1197	7.22jing2	actin	21.3712	10.7485		-2.72329	6.60378
7.22ye2	32377	33.4992	7.22ye2	actin	20.323	13.1761	13.2883	-0.295642	1.22743	1.14774	0.197384
7.22ye2	32377	33.5783	7.22ye2	actin	19.9909	13.5874		0.115651	0.922966
7.22ye2	32377	33.7476	7.22ye2	actin	20.6463	13.1013		-0.370515	1.29281
8.17gen2	32377	32.9031	8.17gen2	actin	20.271	12.6321	12.6435	-0.839674	1.78965	1.77846	0.123501
8.17gen2	32377	32.6986	8.17gen2	actin	19.949	12.7495		-0.722242	1.64974
8.17gen2	32377	32.5225	8.17gen2	actin	19.9737	12.5488		-0.922946	1.89598
8.17jing2	32377	31.0951	8.17jing2	actin	18.7131	12.382	12.4039	-1.08975	2.12837	2.097	0.0592552
8.17jing2	32377	31.3454	8.17jing2	actin	18.8941	12.4513		-1.02052	2.02865
8.17jing2	32377	31.0242	8.17jing2	actin	18.646	12.3783		-1.09354	2.13397
8.17ye2	32377	32.7149	8.17ye2	actin	21.1296	11.5853	11.8675	-1.88647	3.6973	3.07083	0.544032
8.17ye2	32377	33.9298	8.17ye2	actin	21.9424	11.9875		-1.48434	2.79789
8.17ye2	32377	32.6148	8.17ye2	actin	20.5851	12.0296		-1.44218	2.7173

## Sheet: CHR00026420-RA
Sample Name	Target Name	Cт1	Sample Name	Target Name	Cт2	Difference value （Cт1-Cт2）	Average value（Cт1-Cт2）	Difference value	Evaluation	Average value	Variance
CK4	26420	31.4311	CK4	actin	19.9168	11.5144	11.3882	0.126149	0.916274	1.00381	0.108529
CK4	26420	31.571	CK4	actin	20.1387	11.4323		0.0440834	0.969906
CK4	26420	31.7056	CK4	actin	20.4877	11.218		-0.170232	1.12524
PEG1H-3	26420	30.7786	PEG1H-3	actin	18.8597	11.9189	11.6388	0.530715	0.692212	0.848277	0.135248
PEG1H-3	26420	30.4057	PEG1H-3	actin	18.8993	11.5064		0.118203	0.921335
PEG1H-3	26420	30.2282	PEG1H-3	actin	18.7373	11.4909		0.102706	0.931285
PEG4H-3	26420	31.3262	PEG4H-3	actin	20.9321	10.3941	10.4616	-0.994123	1.99187	1.91701	0.298021
PEG4H-3	26420	31.2236	PEG4H-3	actin	20.9534	10.2702		-1.11801	2.17047
PEG4H-3	26420	32.0137	PEG4H-3	actin	21.2933	10.7204		-0.667846	1.5887
PEG8H-3	26420	30.5185	PEG8H-3	actin	19.9711	10.5474	10.4073	-0.840841	1.79109	1.98121	0.21334
PEG8H-3	26420	30.3706	PEG8H-3	actin	20.1277	10.2429		-1.14531	2.21193
PEG8H-3	26420	30.7771	PEG8H-3	actin	20.3454	10.4317		-0.956499	1.9406
PEG12H-2	26420	30.0175	PEG12H-2	actin	20.8949	9.12258	8.84728	-2.26563	4.80864	5.87375	0.949882
PEG12H-2	26420	29.5754	PEG12H-2	actin	20.9169	8.65853		-2.72968	6.63309
PEG12H-2	26420	29.8664	PEG12H-2	actin	21.1057	8.76072		-2.62749	6.17952
PEG24H-2	26420	29.5844	PEG24H-2	actin	19.3313	10.2531	10.3302	-1.13506	2.19628	2.11055	0.413791
PEG24H-2	26420	29.7511	PEG24H-2	actin	19.0946	10.6565		-0.731712	1.66061
PEG24H-2	26420	29.6687	PEG24H-2	actin	19.5878	10.0809		-1.30729	2.47476
PEG36H-2	26420	30.9328	PEG36H-2	actin	21.4143	9.51847	9.65253	-1.86974	3.65467	3.37125	0.618904
PEG36H-2	26420	30.8281	PEG36H-2	actin	21.365	9.46309		-1.92512	3.79768
PEG36H-2	26420	31.485	PEG36H-2	actin	21.509	9.97603		-1.41218	2.66138
NaCL1H-2	26420	31.2058	NaCL1H-2	actin	20.2533	10.9524	10.9633	-0.435802	1.35266	1.3642	0.297194
NaCL1H-2	26420	31.3863	NaCL1H-2	actin	20.0997	11.2866		-0.101577	1.07295
NaCL1H-2	26420	31.004	NaCL1H-2	actin	20.3531	10.651		-0.737252	1.667
NaCL4H-2	26420	31.2537	NaCL4H-2	ACTIN	19.8601	11.3936	11.2749	0.00537682	0.99628	1.08357	0.0763183
NaCL4H-2	26420	31.5247	NaCL4H-2	ACTIN	20.3227	11.2021		-0.186126	1.1377
NaCL4H-2	26420	31.1698	NaCL4H-2	ACTIN	19.9409	11.2289		-0.159267	1.11672
NaCL8H-2	26420	31.619	NaCL8H-2	ACTIN	19.9918	11.6272	11.5925	0.238983	0.847343	0.871593	0.0987836
NaCL8H-2	26420	31.8651	NaCL8H-2	ACTIN	20.1317	11.7334		0.345212	0.787192
NaCL8H-2	26420	31.7516	NaCL8H-2	ACTIN	20.3346	11.417		0.0287884	0.980243
NaCL12H-2	26420	29.622	NaCL12H-2	ACTIN	19.9314	9.6906	9.877	-1.69761	3.24363	2.86555	0.361178
NaCL12H-2	26420	29.6654	NaCL12H-2	ACTIN	19.613	10.0525		-1.33575	2.52406
NaCL12H-2	26420	29.5164	NaCL12H-2	ACTIN	19.6284	9.88793		-1.50028	2.82897
NaCL24H-2	26420	31.0588	NaCL24H-2	ACTIN	22.2695	8.78938	8.58409	-2.59883	6.05795	7.02197	0.875643
NaCL24H-2	26420	30.993	NaCL24H-2	ACTIN	22.5623	8.43065		-2.95756	7.76809
NaCL24H-2	26420	31.2567	NaCL24H-2	ACTIN	22.7244	8.53225		-2.85596	7.23985
NaCL36H-2	26420	31.3791	NaCL36H-2	ACTIN	19.2091	12.17	11.8502	0.781787	0.581646	0.736593	0.151002
NaCL36H-2	26420	30.7151	NaCL36H-2	ACTIN	19.1479	11.5672		0.179004	0.883313
NaCL36H-2	26420	31.2324	NaCL36H-2	ACTIN	19.4192	11.8132		0.425038	0.744819
7.6gen2	26420	30.694	7.6gen2	ACTIN	19.8047	10.8893	10.8609	0.0283464	0.980544	1.01001	0.1758
7.6gen2	26420	30.9962	7.6gen2	ACTIN	19.9022	11.094		0.2331	0.850805
7.6gen2	26420	30.316	7.6gen2	ACTIN	19.7165	10.5995		-0.261447	1.19868
7.6jing2	26420	29.57	7.6jing2	ACTIN	18.8655	10.7044	10.6382	-0.156491	1.11457	1.17133	0.126631
7.6jing2	26420	29.8333	7.6jing2	ACTIN	19.369	10.4643		-0.396611	1.31641
7.6jing2	26420	29.369	7.6jing2	ACTIN	18.6231	10.7459		-0.115045	1.08301
7.6ye2	26420	32.7783	7.6ye2	ACTIN	19.9513	12.827	12.5999	1.96603	0.255956	0.303898	0.0645509
7.6ye2	26420	32.8772	7.6ye2	ACTIN	20.1717	12.7055		1.84455	0.278442
7.6ye2	26420	33.1243	7.6ye2	ACTIN	20.8572	12.2672		1.40623	0.377296
7.22gen2	26420	29.7752	7.22gen2	actin	20.0402	9.73509	9.60377	-1.12584	2.18228	2.40091	0.281715
7.22gen2	26420	28.6259	7.22gen2	actin	18.9676	9.65827		-1.20265	2.30162
7.22gen2	26420	28.9022	7.22gen2	actin	19.4843	9.41794		-1.44298	2.71882
7.22jing2	26420	27.9293	7.22jing2	actin	21.0309	6.89841	6.79759	-3.96251	15.5896	16.8669	2.81831
7.22jing2	26420	27.9914	7.22jing2	actin	21.029	6.96239		-3.89853	14.9134
7.22jing2	26420	27.9032	7.22jing2	actin	21.3712	6.53196		-4.32896	20.0977
7.22ye2	26420	31.07	7.22ye2	actin	20.323	10.7469	10.5379	-0.11398	1.08221	1.25818	0.162843
7.22ye2	26420	30.3627	7.22ye2	actin	19.9909	10.3718		-0.489086	1.40356
7.22ye2	26420	31.1412	7.22ye2	actin	20.6463	10.4949		-0.366002	1.28878
8.17gen2	26420	29.589	8.17gen2	actin	20.271	9.31799	9.10748	-1.54293	2.91386	3.39287	0.460942
8.17gen2	26420	29.0311	8.17gen2	actin	19.949	9.08211		-1.77881	3.43143
8.17gen2	26420	28.896	8.17gen2	actin	19.9737	8.92233		-1.9386	3.83332
8.17jing2	26420	27.217	8.17jing2	actin	18.7131	8.50391	8.37161	-2.35701	5.12308	5.65363	0.82904
8.17jing2	26420	27.3685	8.17jing2	actin	18.8941	8.47443		-2.38649	5.22884
8.17jing2	26420	26.7825	8.17jing2	actin	18.646	8.1365		-2.72443	6.60898
8.17ye2	26420	29.6669	8.17ye2	actin	21.1296	8.53735	8.32567	-2.32357	5.0057	5.85357	1.0164
8.17ye2	26420	30	8.17ye2	actin	21.9424	8.05764		-2.80329	6.98029
8.17ye2	26420	28.9672	8.17ye2	actin	20.5851	8.38202		-2.4789	5.57473

## Sheet: CHR00003673-RA
Sample Name	Target Name	Cт1	Sample Name	Target Name	Cт2	Difference value （Cт1-Cт2）	Average value（Cт1-Cт2）	Difference value	Evaluation	Average value	Variance
CK4	03673	30.4983	CK4	actin	19.9168	10.5816	10.6334	-0.0518045	1.03656	1.00434	0.112452
CK4	03673	30.9576	CK4	actin	20.1387	10.8189		0.185583	0.879294
CK4	03673	30.9872	CK4	actin	20.4877	10.4996		-0.133778	1.09716
PEG1H-3	03673	29.0879	PEG1H-3	actin	18.8597	10.2282	10.2625	-0.405129	1.32421	1.29353	0.0391895
PEG1H-3	03673	29.2115	PEG1H-3	actin	18.8993	10.3121		-0.321215	1.24938
PEG1H-3	03673	28.9844	PEG1H-3	actin	18.7373	10.2471		-0.386263	1.307
PEG4H-3	03673	29.6004	PEG4H-3	actin	20.9321	8.66824	8.63412	-1.96512	3.90445	3.99846	0.0817778
PEG4H-3	03673	29.5732	PEG4H-3	actin	20.9534	8.6198		-2.01356	4.03778
PEG4H-3	03673	29.9076	PEG4H-3	actin	21.2933	8.61431		-2.01905	4.05316
PEG8H-3	03673	29.2514	PEG8H-3	actin	19.9711	9.28032	9.25866	-1.35304	2.55449	2.61795	0.444641
PEG8H-3	03673	29.618	PEG8H-3	actin	20.1277	9.49033		-1.14303	2.20845
PEG8H-3	03673	29.3508	PEG8H-3	actin	20.3454	9.00533		-1.62803	3.09091
PEG12H-2	03673	29.5087	PEG12H-2	actin	20.8949	8.61377	8.4172	-2.01959	4.05468	4.66778	0.532981
PEG12H-2	03673	29.2492	PEG12H-2	actin	20.9169	8.33236		-2.301	4.92799
PEG12H-2	03673	29.4112	PEG12H-2	actin	21.1057	8.30548		-2.32788	5.02068
PEG24H-2	03673	30.1865	PEG24H-2	actin	19.3313	10.8552	10.684	0.221837	0.857473	0.979383	0.209184
PEG24H-2	03673	29.9459	PEG24H-2	actin	19.0946	10.8514		0.218008	0.859752
PEG24H-2	03673	29.9331	PEG24H-2	actin	19.5878	10.3454		-0.287974	1.22092
PEG36H-2	03673	27.9404	PEG36H-2	actin	21.4143	6.52607	6.51472	-4.10729	17.2352	17.3846	0.832459
PEG36H-2	03673	27.942	PEG36H-2	actin	21.365	6.57704		-4.05632	16.637
PEG36H-2	03673	27.95	PEG36H-2	actin	21.509	6.44104		-4.19232	18.2817
NaCL1H-2	03673	30.6301	NaCL1H-2	actin	20.2533	10.3768	10.3554	-0.256598	1.19466	1.21879	0.153257
NaCL1H-2	03673	30.2656	NaCL1H-2	actin	20.0997	10.1659		-0.467467	1.38268
NaCL1H-2	03673	30.8767	NaCL1H-2	actin	20.3531	10.5236		-0.109734	1.07903
NaCL4H-2	03673	30.3798	NaCL4H-2	ACTIN	19.8601	10.5197	10.4876	-0.113635	1.08195	1.1067	0.0371557
NaCL4H-2	03673	30.7551	NaCL4H-2	ACTIN	20.3227	10.4324		-0.200913	1.14943
NaCL4H-2	03673	30.4516	NaCL4H-2	ACTIN	19.9409	10.5107		-0.122639	1.08872
NaCL8H-2	03673	30.1213	NaCL8H-2	ACTIN	19.9918	10.1295	9.87544	-0.503864	1.41801	1.7053	0.265044
NaCL8H-2	03673	29.9515	NaCL8H-2	ACTIN	20.1317	9.81975		-0.813612	1.75761
NaCL8H-2	03673	30.0117	NaCL8H-2	ACTIN	20.3346	9.67708		-0.956276	1.9403
NaCL12H-2	03673	28.4483	NaCL12H-2	ACTIN	19.9314	8.51696	8.82551	-2.1164	4.33611	3.54283	0.68722
NaCL12H-2	03673	28.6007	NaCL12H-2	ACTIN	19.613	8.98772		-1.64564	3.12886
NaCL12H-2	03673	28.6003	NaCL12H-2	ACTIN	19.6284	8.97184		-1.66153	3.16351
NaCL24H-2	03673	29.8091	NaCL24H-2	ACTIN	22.2695	7.53963	7.53791	-3.09374	8.53704	8.57736	0.881713
NaCL24H-2	03673	30.2478	NaCL24H-2	ACTIN	22.5623	7.68541		-2.94795	7.7165
NaCL24H-2	03673	30.1131	NaCL24H-2	ACTIN	22.7244	7.38869		-3.24467	9.47855
NaCL36H-2	03673	28.4666	NaCL36H-2	ACTIN	19.2091	9.25758	9.17767	-1.37578	2.59508	2.76234	0.410649
NaCL36H-2	03673	28.4816	NaCL36H-2	ACTIN	19.1479	9.33369		-1.29967	2.46172
NaCL36H-2	03673	28.3609	NaCL36H-2	ACTIN	19.4192	8.94173		-1.69163	3.23022
7.6gen2	03673	29.7885	7.6gen2	ACTIN	19.8047	9.98378	10.0029	-0.0191593	1.01337	1.01284	0.196236
7.6gen2	03673	29.6316	7.6gen2	ACTIN	19.9022	9.72935		-0.273592	1.20881
7.6gen2	03673	30.0122	7.6gen2	ACTIN	19.7165	10.2957		0.292751	0.816344
7.6jing2	03673	28.5919	7.6jing2	ACTIN	18.8655	9.72636	9.66075	-0.276583	1.21132	1.28617	0.272644
7.6jing2	03673	28.7043	7.6jing2	ACTIN	19.369	9.33534		-0.667597	1.58842
7.6jing2	03673	28.5437	7.6jing2	ACTIN	18.6231	9.92055		-0.0823945	1.05877
7.6ye2	03673	30.9427	7.6ye2	ACTIN	19.9513	10.9914	10.9705	0.988443	0.504021	0.512009	0.0312644
7.6ye2	03673	31.0464	7.6ye2	ACTIN	20.1717	10.8747		0.871727	0.546492
7.6ye2	03673	31.9025	7.6ye2	ACTIN	20.8572	11.0454		1.04242	0.485513
7.22gen2	03672	29.4637	7.22gen2	actin	20.0402	9.42356	9.68653	-0.579381	1.49421	1.26155	0.244757
7.22gen2	03672	28.9616	7.22gen2	actin	18.9676	9.99393		-0.00900841	1.00626
7.22gen2	03672	29.1264	7.22gen2	actin	19.4843	9.64211		-0.360834	1.28417
7.22jing2	03672	28.4658	7.22jing2	actin	21.0309	7.43489	7.49159	-2.56805	5.93007	5.71005	0.377086
7.22jing2	03672	28.465	7.22jing2	actin	21.029	7.43602		-2.56693	5.92545
7.22jing2	03672	28.9751	7.22jing2	actin	21.3712	7.60387		-2.39907	5.27464
7.22ye2	03672	31.2317	7.22ye2	actin	20.323	10.9087	10.6837	0.905718	0.533767	0.634487	0.147431
7.22ye2	03672	30.815	7.22ye2	actin	19.9909	10.8241		0.821154	0.565989
7.22ye2	03672	30.9645	7.22ye2	actin	20.6463	10.3182		0.31526	0.803706
8.17gen2	03672	29.7335	8.17gen2	actin	20.271	9.46253	9.18392	-0.54041	1.45439	1.79861	0.444042
8.17gen2	03672	29.2368	8.17gen2	actin	19.949	9.28781		-0.715132	1.64163
8.17gen2	03672	28.7751	8.17gen2	actin	19.9737	8.80142		-1.20152	2.29982
8.17jing2	03672	28.6266	8.17jing2	actin	18.7131	9.91352	9.58298	-0.0894205	1.06394	1.35619	0.264862
8.17jing2	03672	28.3869	8.17jing2	actin	18.8941	9.49277		-0.510176	1.42422
8.17jing2	03672	27.9886	8.17jing2	actin	18.646	9.34266		-0.660282	1.58039
8.17ye2	03672	30.4025	8.17ye2	actin	21.1296	9.27299	9.16658	-0.729956	1.65859	1.7883	0.120944
8.17ye2	03672	31.0209	8.17ye2	actin	21.9424	9.07848		-0.924458	1.89797
8.17ye2	03672	29.7334	8.17ye2	actin	20.5851	9.14827		-0.854675	1.80835

[truncated: 2 more sheets: CHR00027311-RA, CHR00043175-RA]
